# Supplementary material for: Preliminary Analysis of the Formation Mechanism of Floret Color in Broccoli (Brassica oleracea L var. italica) Based on Transcriptomics and Targeted Metabolomics
Source: Plants (Basel). 2025 Mar 8;14(6):849. doi: 10.3390/plants14060849 (PMC11945052; doi:10.3390/plants14060849)
Supplement: Supplementary file 1 [file plants-14-00849-s001.zip]

Archive with 1 entries (1 files):
- plants-3502658-supplementary.pdf
